# Supplementary material for: Characterization of the Hemolytic Activity of Mastoparan Family Peptides from Wasp Venoms
Source: Toxins (Basel). 2023 Sep 28;15(10):591. doi: 10.3390/toxins15100591 (PMC10611374; doi:10.3390/toxins15100591)
Supplement: Supplementary file 1 [file toxins-15-00591-s001.zip]

Archive with 1 entries (1 files):
- toxins-2581965-supplementary.pdf
